# Supplementary material for: A Transcription Factor SlNAC10 Gene of Suaeda liaotungensis Regulates Proline Synthesis and Enhances Salt and Drought Tolerance
Source: Int J Mol Sci. 2022 Aug 25;23(17):9625. doi: 10.3390/ijms23179625 (PMC9455740; doi:10.3390/ijms23179625)
Supplement: Supplementary file 1 [file ijms-23-09625-s001.zip]

Archive with 1 entries (1 files):
- ijms-1853761-supplementary.pdf
